# Supplementary material for: Circulating Non-Coding RNAs as a Signature of Autism Spectrum Disorder Symptomatology
Source: Int J Mol Sci. 2021 Jun 18;22(12):6549. doi: 10.3390/ijms22126549 (PMC8235321; doi:10.3390/ijms22126549)
Supplement: Supplementary file 1 [file ijms-22-06549-s001.zip]

Archive with 1 entries (1 files):
- ijms-1225505-SI.pdf
